# Supplementary material for: Herpes Simplex Virus ICP27 Protein Inhibits AIM 2-Dependent Inflammasome Influencing Pro-Inflammatory Cytokines Release in Human Pigment Epithelial Cells (hTert-RPE 1)
Source: Int J Mol Sci. 2024 Apr 23;25(9):4608. doi: 10.3390/ijms25094608 (PMC11083950; doi:10.3390/ijms25094608)
Supplement: Supplementary file 1 [file ijms-25-04608-s001.zip]

Archive with 1 entries (1 files):
- ijms-2953300-supplementary.pdf
